# Supplementary material for: Corrosion Resistance in Artificial Perspiration of Cr-Based Decorative Coatings
Source: Nanomaterials (Basel). 2023 Aug 15;13(16):2346. doi: 10.3390/nano13162346 (PMC10459534; doi:10.3390/nano13162346)
Supplement: Supplementary file 1 [file nanomaterials-13-02346-s001.zip]

Archive with 1 entries (1 files):
- nanomaterials-2531565-supplementary.pdf
